# Supplementary material for: Highly sensitive detection of a HER2 12-base pair duplicated insertion mutation in lung cancer using the Eprobe-PCR method
Source: PLoS One. 2017 Feb 2;12(2):e0171225. doi: 10.1371/journal.pone.0171225 (PMC5289711; doi:10.1371/journal.pone.0171225)
Supplement: S1 Table — (XLSX) [file pone.0171225.s004.xlsx]

## Sheet: 2nd PCR primer
Supplementary Table S1. Primers list of the library preparation for amplicon sequencing.
HER2-exon20 specific primers for 1st PCR
Name	Sequence		Length
HER2_F	GTCTCCCATACCCTCTCAGC		20
HER2_R	ACATGGTCTAAGAGGCAGCC		20
Common adaptor extension primers for 2nd PCR
Name	Sequence		Length
AdaptorExt_F	AATGATACGGCGACCACCGAG		21
AdaptorExt_R	CAAGCAGAAGACGGCATACGAG		22
Adapter oligos for 2nd PCR
Name	Sequence		Length
HER2_AdD501_F	AATGATACGGCGACCACCGAGATCTACACTATAGCCTACACTCTTTCCCTACACGACGCTCTTCCGATCTGTCTCCCATACCCTCTCAGC		90
HER2_AdD502_F	AATGATACGGCGACCACCGAGATCTACACATAGAGGCACACTCTTTCCCTACACGACGCTCTTCCGATCTGTCTCCCATACCCTCTCAGC		90
HER2_AdD503_F	AATGATACGGCGACCACCGAGATCTACACCCTATCCTACACTCTTTCCCTACACGACGCTCTTCCGATCTGTCTCCCATACCCTCTCAGC		90
HER2_AdD504_F	AATGATACGGCGACCACCGAGATCTACACGGCTCTGAACACTCTTTCCCTACACGACGCTCTTCCGATCTGTCTCCCATACCCTCTCAGC		90
HER2_AdD505_F	AATGATACGGCGACCACCGAGATCTACACAGGCGAAGACACTCTTTCCCTACACGACGCTCTTCCGATCTGTCTCCCATACCCTCTCAGC		90
HER2_AdD506_F	AATGATACGGCGACCACCGAGATCTACACTAATCTTAACACTCTTTCCCTACACGACGCTCTTCCGATCTGTCTCCCATACCCTCTCAGC		90
HER2_AdD507_F	AATGATACGGCGACCACCGAGATCTACACCAGGACGTACACTCTTTCCCTACACGACGCTCTTCCGATCTGTCTCCCATACCCTCTCAGC		90
HER2_AdD508_F	AATGATACGGCGACCACCGAGATCTACACGTACTGACACACTCTTTCCCTACACGACGCTCTTCCGATCTGTCTCCCATACCCTCTCAGC		90
HER2_AdD701_R	CAAGCAGAAGACGGCATACGAGATCGAGTAATGTGACTGGAGTTCAGACGTGTGCTCTTCCGATCTACATGGTCTAAGAGGCAGCC		86
HER2_AdD702_R	CAAGCAGAAGACGGCATACGAGATTCTCCGGAGTGACTGGAGTTCAGACGTGTGCTCTTCCGATCTACATGGTCTAAGAGGCAGCC		86
HER2_AdD703_R	CAAGCAGAAGACGGCATACGAGATAATGAGCGGTGACTGGAGTTCAGACGTGTGCTCTTCCGATCTACATGGTCTAAGAGGCAGCC		86
HER2_AdD704_R	CAAGCAGAAGACGGCATACGAGATGGAATCTCGTGACTGGAGTTCAGACGTGTGCTCTTCCGATCTACATGGTCTAAGAGGCAGCC		86
HER2_AdD705_R	CAAGCAGAAGACGGCATACGAGATTTCTGAATGTGACTGGAGTTCAGACGTGTGCTCTTCCGATCTACATGGTCTAAGAGGCAGCC		86
HER2_AdD706_R	CAAGCAGAAGACGGCATACGAGATACGAATTCGTGACTGGAGTTCAGACGTGTGCTCTTCCGATCTACATGGTCTAAGAGGCAGCC		86
HER2_AdD707_R	CAAGCAGAAGACGGCATACGAGATAGCTTCAGGTGACTGGAGTTCAGACGTGTGCTCTTCCGATCTACATGGTCTAAGAGGCAGCC		86
HER2_AdD708_R	CAAGCAGAAGACGGCATACGAGATGCGCATTAGTGACTGGAGTTCAGACGTGTGCTCTTCCGATCTACATGGTCTAAGAGGCAGCC		86
HER2_AdD709_R	CAAGCAGAAGACGGCATACGAGATCATAGCCGGTGACTGGAGTTCAGACGTGTGCTCTTCCGATCTACATGGTCTAAGAGGCAGCC		86
HER2_AdD710_R	CAAGCAGAAGACGGCATACGAGATTTCGCGGAGTGACTGGAGTTCAGACGTGTGCTCTTCCGATCTACATGGTCTAAGAGGCAGCC		86
HER2_AdD711_R	CAAGCAGAAGACGGCATACGAGATGCGCGAGAGTGACTGGAGTTCAGACGTGTGCTCTTCCGATCTACATGGTCTAAGAGGCAGCC		86
HER2_AdD712_R	CAAGCAGAAGACGGCATACGAGATCTATCGCTGTGACTGGAGTTCAGACGTGTGCTCTTCCGATCTACATGGTCTAAGAGGCAGCC		86
