# Supplementary material for: Highly sensitive detection of a HER2 12-base pair duplicated insertion mutation in lung cancer using the Eprobe-PCR method
Source: PLoS One. 2017 Feb 2;12(2):e0171225. doi: 10.1371/journal.pone.0171225 (PMC5289711; doi:10.1371/journal.pone.0171225)
Supplement: S2 Table — (XLSX) [file pone.0171225.s005.xlsx]

## Sheet: Supple Table S1
	Supplementary Table S1. Amplicon sequencing results of HER2 12-bp insertion mutation by illumina Hiseq2500 sequencer
		NGS
		Sample ID	Read numbers	12 bp-insertion	Mutation ratio (%)
	1	Ad1	14881	0	0
	2	Ad2	16479	0	0
	3	Ad3	25872	1	0.00386518
	4	Ad4	16556	0	0
	5	Ad5	31067	1	0.00321885
	6	Ad6	90850	0	0
	7	Ad7	25830	0	0
	8	Ad8	15384	0	0
	9	Ad9	19937	0	0
	10	Ad10	63980	0	0
	11	Ad11	21025	0	0
	12	Ad12	26805	0	0
	13	Ad13	19657	4	0.020349
	14	Ad14	28161	0	0
	15	Ad15	34739	0	0
	16	Ad16	5569	0	0
	17	Ad17	38709	2	0.00516676
	18	Ad18	48250	0	0
	19	Ad19	57049	0	0
	20	Ad20	14577	0	0
	21	Ad21	18405	1	0.00543331
	22	Ad23	58626	0	0
	23	Ad24	69994	0	0
	24	Ad25	17825	0	0
	25	Ad26	58803	0	0
	26	Ad27	56886	1	0.0017579
	27	Ad28	30004	0	0
	28	Ad29	83738	0	0
	29	Ad30	67571	1	0.00147992
	30	Ad31	51482	0	0
	31	Ad32	28004	0	0
	32	Ad33	23582	0	0
	33	Ad34	4457	0	0
	34	Ad35	405821	7	0.0017249
	35	Ad36	2980	0	0
	36	Ad37	1746	0	0
	37	Ad38	28143	4	0.0142131
	38	Ad39	146807	3	0.0020435
	39	Ad41	1752	0	0
	40	Ad42	429	0	0
	41	Ad43	29003	0	0
	42	Ad44	95539	12	0.0125603
	43	Ad45	51943	0	0
	44	Ad47	15967	0	0
	45	Ad48	14149	1	0.00706764
	46	Ad51	6759	0	0
	47	Ad52	3136	0	0
	48	Ad53	150947	0	0
	49	Ad54	12376	1	0.00808016
	50	Ad55	10025	0	0
	51	Ad56	21653	1	0.0046183
	52	Ad57	24351	1	0.00410661
	53	Ad58	100614	1	0.000993897
	54	Ad60	29809	2	0.00670938
	55	Ad65	7781	0	0
	56	Ad66	9604	0	0
	57	Ad68	21762	0	0
	58	Ad69	66906	0	0
	59	Ad70	40992	5	0.0121975
	60	Ad71	111374	22994	20.6458
	61	Ad72	37283	1	0.00268219
	62	Ad73	20449	0	0
	63	Ad74	12059	2	0.0165851
	64	Ad75	33819	0	0
	65	Ad76	34922	1	0.00286352
	66	Ad77	13870	0	0
	67	Ad78	23412	0	0
	68	Ad79	10443	3	0.0287274
	69	Ad80	33924	1	0.00294777
	70	Ad81	17090	0	0
	71	Ad92	25045	1	0.00399281
	72	Ad93	19797	0	0
	73	Ad94	18488	0	0
	74	Ad95	86268	0	0
	75	Ad96	92284	12852	13.9266
	76	Ad97	22627	1	0.0044195
	77	Ad98	29200	0	0
	78	Ad99	16503	0	0
	79	Ad100	17086	1	0.00585274
	80	Ad101	7628	0	0
	81	Ad102	3855	0	0
	82	Ad103	22226	0	0
	83	Ad104	26021	0	0
	84	Ad105	108260	0	0
	85	Ad106	223	0	0
	86	Ad107	55776	0	0
	87	Ad108	149918	0	0
	88	Ad109	77435	0	0
	89	Ad110	86180	0	0
	90	Ad111	81517	0	0
	91	Ad112	46885	0	0
	92	Ad113	126675	0	0
	93	Ad114	8748	0	0
	94	Ad115	3878	0	0
	95	Ad116	4970	0	0
	96	Ad117	90153	0	0
	97	Ad118	8121	0	0
	98	Ad119	133121	0	0
	99	Ad120	82484	0	0
	100	Ad121	174218	0	0
	101	Ad122	86664	0	0
	102	Ad123	79739	0	0
	103	Ad124	6446	0	0
	104	Ad125	67653	0	0
	105	Ad126	27220	0	0
	106	Ad127	9343	0	0
	107	Ad128	7194	0	0
	108	Ad130	131234	0	0
	109	Ad132	1632	0	0
	110	Ad133	133171	0	0
	111	Ad134	126635	0	0
	112	Ad135	31808	0	0
	113	Ad136	43971	0	0
	114	Ad137	85730	0	0
	115	Ad138	198699	0	0
	116	Ad139	106140	0	0
	117	Ad140	149161	1	0.000670417
	118	Ad141	59378	18	0.0303143
	119	Ad142	43799	0	0
	120	Ad143	76172	0	0
	121	Ad144	96733	0	0
	122	Ad145	83294	0	0
	123	Ad146	123636	0	0
	124	Ad147	95192	0	0
	125	Ad148	96902	0	0
	126	Ad150	20661	0	0
	127	Ad151	107564	0	0
	128	Ad152	13726	0	0
	129	Ad153	106671	22	0.0206242
	130	Ad154	99378	17920	18.0322
	131	Ad155	32412	0	0
	132	Ad156	96895	15	0.0154807
	133	Ad157	148049	0	0
	134	Ad158	65585	0	0
	135	Ad160	2868	0	0
	136	Ad161	109155	0	0
	137	Ad162	39585	0	0
	138	Ad163	197287	0	0
	139	Ad164	176352	40	0.0226819
	140	Ad165	71330	0	0
	141	Ad166	157084	0	0
	142	Ad167	148770	1	0.000672179
	143	Ad168	125353	0	0
	144	Ad169	196909	0	0
	145	Ad170	107096	0	0
	146	Ad171	192418	0	0
	147	Ad172	231467	0	0
	148	Ad173	177970	0	0
	149	Ad174	287619	0	0
	150	Ad175	180317	0	0
	151	Ad176	127525	0	0
	152	Ad177	96134	0	0
	153	Ad178	214887	0	0
	154	Ad179	49849	0	0
	155	Ad180	117708	0	0
	156	Ad181	115023	0	0
	157	Ad182	82113	0	0
	158	Ad183	2076	0	0
	159	Ad184	4830	0	0
	160	Ad185	37954	0	0
	161	Ad186	47884	0	0
	162	Ad187	130346	0	0
	163	Ad188	58921	0	0
	164	Ad189	21243	0	0
	165	Ad190	118686	0	0
	166	Ad191	71687	0	0
	167	Ad192	37506	0	0
	168	Ad193	21235	0	0
	169	Ad194	8198	0	0
	170	Ad195	67522	0	0
	171	Ad196	26886	0	0
	172	Ad197	117084	12	0.0102491
	173	Ad198	112385	0	0
	174	Ad199	42876	0	0
	175	Ad200	31808	0	0
	176	Ad201	19926	0	0
	177	Ad202	23207	0	0
	178	Ad203	51305	0	0
	179	Ad204	26644	0	0
	180	Ad205	58235	0	0
	181	Ad206	37868	0	0
	182	Ad207	56637	0	0
	183	Ad208	153829	0	0
	184	Ad209	72555	0	0
	185	Ad210	22677	2	0.00881951
	186	Ad211	56839	2	0.00351871
	187	Ad212	37136	17	0.0457777
	188	Ad213	85568	0	0
	189	Ad214	108336	1	0.000923054
	190	Ad215	60007	2	0.00333294
	191	Ad216	73922	0	0
	192	Ad217	63132	1	0.00158398
	193	Ad218	112714	2	0.0017744
	194	Ad219	87268	3	0.00343769
	195	Ad220	86770	18	0.0207445
	196	Ad221	55092	4	0.00726058
	197	Ad222	10374	2	0.019279
	198	Ad224	27738	2	0.00721033
	199	Ad225	54428	2	0.00367458
	200	Ad226	45371	1	0.00220405
	201	Ad227	37889	0	0
	202	Ad228	141338	2	0.00141505
	203	Ad229	58198	15	0.0257741
	204	Ad230	61267	2	0.0032644
	205	Ad231	33525	0	0
	206	Ad232	68795	3	0.00436078
	207	Ad233	46747	2	0.00427835
	208	Ad234	33800	3	0.00887574
	209	Ad235	20533	4	0.0194808
	210	Ad236	14155	1	0.00706464
	211	Ad237	99128	0	0
	212	Ad238	104054	8906	8.55902
	213	Ad239	47313	1	0.00211358
	214	Ad240	53364	1	0.00187392
	215	Ad241	27109	0	0
	216	Ad242	1154	0	0
	217	Ad243	35562	1	0.00281199
	218	Ad244	73879	4	0.00541426
	219	Ad245	61751	25	0.0404852
	220	Ad246	30655	3	0.00978633
	221	Ad247	26340	2	0.00759301
	222	Ad248	27324	2	0.00731957
	223	Ad249	46222	2	0.00432694
	224	Ad250	26430	1	0.00378358
	225	Ad251	22760	0	0
	226	Ad252	27867	4	0.0143539
	227	Ad253	109436	81652	74.6116
	228	Ad254	137217	94	0.0685046
	229	Ad255	26141	5	0.019127
	230	Ad256	40204	3	0.00746194
	231	Ad257	40190	17	0.0422991
	232	Ad258	89447	10	0.0111798
	233	Ad259	26733	0	0
	234	Ad260	25099	0	0
	235	Ad261	123025	5	0.00406421
	236	Ad262	102991	2	0.00194192
	237	Ad263	35336	4	0.0113199
	238	Ad264	155348	87577	56.3747
	239	Ad265	20673	0	0
	240	Ad266	40636	0	0
	241	Ad267	37308	0	0
	242	Ad268	61965	0	0
	243	Ad269	46403	16	0.0344805
	244	Ad270	23847	4	0.0167736
	245	Ad271	81398	1	0.00122853
	246	Ad272	48138	7	0.0145415
	247	Ad273	12827	0	0
	248	Ad274	78348	0	0
	249	Ad275	90026	0	0
	250	Ad276	75658	0	0
	251	Ad278	106147	0	0
	252	Ad279	144139	3	0.00208132
	253	Ad280	57556	1	0.00173744
	254	Ad281	74310	1	0.00134571
	255	Ad282	121245	0	0
	256	Ad283	25286	0	0
	257	Ad284	38940	2	0.00513611
	258	Ad285	9466	0	0
	259	Ad286	109541	0	0
	260	Ad287	79062	4	0.00505932
	261	Ad288	39094	1	0.00255794
	262	Ad289	59005	2	0.00338954
	263	Ad290	37294	1	0.0026814
	264	Ad291	27960	1	0.00357654
	265	Ad292	40743	0	0
	266	Ad293	94595	0	0
	267	Ad294	49491	14	0.028288
	268	Ad295	50024	8	0.0159923
	269	Ad296	50040	1	0.0019984
	270	Ad297	39425	0	0
	271	Ad298	6036	0	0
	272	Ad299	81073	1	0.00123346
	273	Ad300	16244	0	0
	274	Ad301	9032	0	0
	275	Ad302	99834	3	0.00300499
	276	Ad304	18009	5	0.0277639
	277	Ad305	29509	2	0.00677759
	278	Ad306	30108	3	0.00996413
	279	Ad307	111021	0	0
	280	Ad308	139079	24	0.0172564
	281	Ad309	18706	3	0.0160376
	282	Ad310	123208	1	0.000811636
	283	Ad311	228	0	0
	284	Ad312	265	0	0
	285	Ad313	188484	35	0.0185692
	286	Ad314	54629	0	0
	287	Ad315	137790	0	0
	288	Ad316	56865	0	0
	289	Ad317	94078	5	0.00531474
	290	Ad318	75470	1	0.00132503
	291	Ad319	43326	0	0
	292	Ad320	36387	0	0
	293	Ad321	97700	0	0
	294	Ad322	64270	0	0
	295	Ad323	69681	29	0.0416182
	296	Ad324	56708	12	0.021161
	297	Ad325	121736	1	0.00082145
	298	Ad326	200909	1	0.000497738
	299	Ad327	80018	0	0
	300	Ad328	63057	0	0
	301	Ad329	32681	0	0
	302	Ad330	65511	1	0.00152646
	303	Ad331	80442	0	0
	304	Ad332	47327	2	0.00422592
	305	Ad333	89964	6	0.00666933
	306	Ad334	51098	0	0
	307	Ad335	27778	0	0
	308	Ad336	42902	0	0
	309	Ad337	11273	0	0
	310	Ad338	6991	0	0
	311	Ad339	6101	0	0
	312	Ad340	23741	0	0
	313	Ad341	109595	34528	31.5051
	314	Ad342	55955	4	0.0071486
	315	Ad343	41021	1	0.00243778
	316	Ad344	64934	0	0
	317	Ad345	65283	0	0
	318	Ad346	117697	1	0.000849639
	319	Ad347	49354	0	0
	320	Ad348	50301	0	0
	321	Ad349	64757	7	0.0108096
	322	Ad351	53415	0	0
	323	Ad352	149	0	0
	324	Ad353	161790	56	0.0346128
	325	Ad354	42918	1	0.00233002
	326	Ad355	75690	1	0.00132118
	327	Ad356	114373	10	0.00874332
	328	Ad357	26660	1	0.00375094
	329	Ad358	48005	4	0.00833247
	330	Ad359	95862	0	0
	331	Ad360	35434	0	0
	332	Ad361	45388	0	0
	333	Ad362	124199	0	0
	334	Ad363	80884	0	0
	335	Ad364	153557	0	0
	336	Ad365	76448	1	0.00130808
	337	Ad366	145985	1	0.000685002
	338	Ad367	134855	11698	8.6745
	339	Ad368	63491	1	0.00157503
	340	Ad369	28194	0	0
	341	Ad370	98738	0	0
	342	Ad371	65200	0	0
	343	Ad374	125828	1	0.000794736
	344	Ad375	53332	1	0.00187505
	345	Ad377	54465	7	0.0128523
	346	Ad378	94295	0	0
	347	Ad379	113095	0	0
	348	Ad380	124158	0	0
	349	Ad381	120213	1	0.000831857
	350	Ad382	60699	1	0.00164747
	351	Ad383	376	0	0
	352	Ad384	10881	2	0.0183807
	353	Ad385	156677	30081	19.1994
	354	Ad386	38233	2	0.00523108
	355	Ad387	109410	1	0.000913993
	356	Ad388	38677	1	0.00258552
	357	Ad389	100686	0	0
	358	Ad390	83660	0	0
	359	Ad391	138368	13	0.00939524
	360	Ad392	70834	1	0.00141175
	361	Ad393	87160	3	0.00344195
	362	Ad394	53328	1	0.00187519
	363	Ad395	349	0	0
	364	Ad396	68759	0	0
	365	Ad397	111419	0	0
	366	Ad398	55993	1	0.00178594
	367	Ad399	31814	0	0
	368	Ad400	7696	0	0
	369	Ad401	19971	5	0.0250363
	370	Ad402	36433	0	0
	371	Ad403	162928	0	0
	372	Ad404	139421	4	0.00286901
	373	Ad405	44787	0	0
	374	Ad406	21222	1	0.00471209
	375	Ad407	65673	0	0
	376	Ad408	46200	0	0
	377	Ad409	98342	0	0
	378	Ad410	66316	1	0.00150793
	379	Ad411	1103	0	0
	380	Ad412	81346	0	0
	381	Ad413	113050	0	0
	382	Ad414	74094	0	0
	383	Ad415	159294	0	0
	384	Ad416	128826	0	0
	385	Ad417	130288	0	0
	386	Ad418	116908	0	0
	387	Ad419	94748	0	0
	388	Ad420	97196	0	0
	389	Ad421	157476	0	0
	390	Ad422	164729	0	0
	391	Ad423	81129	0	0
	392	Ad424	30635	0	0
	393	Ad425	33972	0	0
	394	Ad426	27891	0	0
	395	Ad427	39601	0	0
	396	Ad428	34878	0	0
	397	Ad429	30898	0	0
	398	Ad430	29359	0	0
	399	Ad431	29898	13	0.0434812
	400	Ad432	41589	0	0
	401	Ad433	36490	0	0
	402	Ad434	25272	0	0
	403	Ad435	28209	0	0
	404	Ad436	32014	0	0
	405	Ad437	28145	0	0
	406	Ad438	30515	0	0
	407	Ad439	33757	0	0
	408	Ad440	43606	0	0
	409	Ad441	40746	0	0
	410	Ad442	51994	0	0
	411	Ad444	39628	0	0
	412	Ad445	39435	0	0
	413	Ad446	31722	0	0
	414	Ad447	31876	0	0
	415	Ad449	47433	0	0
	416	Ad450	52481	0	0
	417	Ad451	40682	0	0
	418	Ad452	29931	0	0
	419	Ad453	36631	0	0
	420	Ad454	45875	0	0
	421	Ad455	44720	0	0
	422	Ad456	38578	0	0
	423	Ad457	40991	0	0
	424	Ad458	29488	0	0
	425	Ad459	29899	0	0
	426	Ad460	37087	0	0
	427	Ad461	35042	0	0
	428	Ad462	33710	0	0
	429	Ad463	33152	0	0
	430	Ad464	54481	0	0
	431	Ad465	48782	0	0
	432	Ad466	42682	0	0
	433	Ad467	29691	0	0
	434	Ad468	38877	0	0
	435	Ad469	39437	0	0
	436	Ad470	35489	0	0
	437	Ad471	37224	0	0
	438	Ad472	42452	0	0
	439	Ad473	52150	0	0
	440	Ad474	48577	0	0
	441	Ad475	39701	0	0
	442	Ad476	35585	0	0
	443	Ad477	52019	0	0
	444	Ad478	36386	0	0
	445	Ad479	42210	0	0
	446	Ad480	42427	0	0
	447	S-001	49579	0	0
	448	S-002	38717	0	0
	449	S-004	42229	0	0
	450	S-005	44232	0	0
	451	S-006	39641	0	0
	452	S-007	39435	0	0
	453	S-008	34273	0	0
	454	S-009	44070	0	0
	455	S-010	36808	0	0
	456	S-011	36673	0	0
	457	S-012	37591	0	0
	458	S-013	36525	0	0
	459	S-014	39632	0	0
	460	S-015	42665	0	0
	461	S-016	33956	0	0
	462	S-017	43681	0	0
	463	S-018	37252	0	0
	464	S-019	32175	0	0
	465	S-020	34545	0	0
	466	S-021	32273	0	0
	467	S-022	34059	0	0
	468	S-023	33110	0	0
	469	S-024	43022	0	0
	470	S-025	42286	0	0
	471	S-026	46122	0	0
	472	S-027	38280	0	0
	473	S-029	42415	0	0
	474	S-030	42360	0	0
	475	S-031	40518	0	0
	476	S-032	40775	0	0
	477	S-033	34616	0	0
	478	S-034	36846	0	0
	479	S-035	31606	0	0
	480	S-036	34331	0	0
	481	S-037	34626	0	0
	482	S-038	35605	0	0
	483	S-039	38147	0	0
	484	S-040	49824	0	0
	485	S-041	34463	0	0
	486	S-045	31539	0	0
	487	S-046	28785	0	0
	488	S-047	58287	0	0
	489	S-048	39217	0	0
	490	S-050	27799	0	0
	491	S-051	28650	0	0
	492	S-052	33943	0	0
	493	S-053	33058	0	0
	494	S-054	24471	0	0
	495	S-055	34757	0	0
	496	S-056	37463	0	0
	497	S-057	62691	0	0
	498	S-058	35803	0	0
	499	S-059	33577	0	0
	500	S-060	34497	0	0
	501	S-061	38290	0	0
	502	S-062	36281	0	0
	503	S-063	43896	0	0
	504	S-064	44447	0	0
	505	S-065	44754	0	0
	506	S-066	42000	0	0
	507	S-067	50013	0	0
	508	S-068	44897	0	0
	509	S-069	39401	0	0
	510	S-070	38135	0	0
	511	S-071	56874	0	0
	512	S-074	32064	0	0
	513	S-075	40611	0	0
	514	S-076	37673	0	0
	515	S-077	31533	0	0
	516	S-078	34122	0	0
	517	S-079	42793	0	0
	518	S-080	41853	0	0
	519	S-081	40887	0	0
	520	S-082	42257	0	0
	521	S-083	41181	0	0
	522	S-084	39855	0	0
	523	S-085	39314	0	0
	524	S-086	43702	0	0
	525	S-087	41655	0	0
	526	S-088	56074	0	0
	527	S-090	42601	0	0
	528	S-091	47135	0	0
	529	S-092	51226	0	0
	530	S-093	47647	0	0
	531	S-094	46019	0	0
	532	S-095	43225	0	0
	533	S-096	36544	0	0
	534	S-097	40749	0	0
	535	S-098	43456	0	0
	536	S-099	33821	0	0
	537	S-100	49704	0	0
	538	S-101	47296	0	0
	539	S-102	47470	0	0
	540	S-103	39514	0	0
	541	S-104	36947	0	0
	542	S-106	35488	0	0
	543	S-107	48325	0	0
	544	S-108	34978	0	0
	545	S-109	44396	0	0
	546	S-110	45499	0	0
	547	S-111	39854	0	0
	548	S-112	45280	0	0
	549	S-114	35111	0	0
	550	S-115	30573	0	0
	551	S-116	34982	0	0
	552	S-117	40292	0	0
	553	S-118	36440	0	0
	554	S-119	35258	0	0
	555	S-121	58658	0	0
	556	S-122	35175	0	0
	557	S-124	28541	0	0
	558	S-125	40976	0	0
	559	S-126	42558	0	0
	560	S-127	31330	0	0
	561	S-128	37214	0	0
	562	S-129	43090	0	0
	563	S-130	29124	0	0
	564	S-131	31136	0	0
	565	S-132	40175	0	0
	566	S-133	37620	0	0
	567	S-134	45433	0	0
	568	S-135	48413	0	0
	569	S-136	40742	0	0
	570	S-137	40601	0	0
	571	S-138	41228	0	0
	572	S-139	37453	0	0
	573	S-140	41072	0	0
	574	S-141	40674	0	0
	575	S-142	47500	0	0
	576	S-143	57414	0	0
	577	S-144	41186	0	0
	578	S-145	39631	0	0
	579	S-146	44513	0	0
	580	S-147	48118	0	0
	581	S-148	47223	0	0
	582	S-149	35100	0	0
	583	S-150	46005	0	0
	584	S-151	61555	0	0
	585	S-152	55989	0	0
	586	S-153	36457	0	0
	587	S-154	40671	0	0
	588	S-155	39078	0	0
	589	S-156	35978	0	0
	590	S-157	45119	0	0
	591	S-158	49855	0	0
	592	S-159	53921	0	0
	593	S-160	49584	0	0
	594	AS2	158972	0	0
	595	AS3	134517	0	0
	596	AS4	155939	0	0
	597	SCLC1	14836	0	0
	598	SCLC3	30524	0	0
	599	SCLC4	103545	0	0
	600	SCLC6	153471	0	0
	601	SCLC7	263665	0	0
	602	SCLC8	143956	0	0
	603	SCLC9	179053	0	0
	604	SCLC10	32698	0	0
	605	SCLC11	106776	0	0
	606	SCLC12	23713	0	0
	607	SCLC13	109315	0	0
	608	SCLC14	62144	0	0
	609	SCLC15	137974	0	0
	610	SCLC17	108422	0	0
	611	SCLC18	77176	0	0
	612	SCLC19	14566	0	0
	613	SCLC20	88165	0	0
	614	SCLC21	56897	0	0
	615	SCLC22	84742	0	0
	616	SCLC23	83020	0	0
	617	SCLC24	70427	0	0
	618	SCLC25	78318	0	0
	619	SCLC26	54673	0	0
	620	LCNEC1	64840	0	0
	621	LCNEC2	55338	0	0
	622	LCNEC3	127629	0	0
	623	LCNEC4	100511	0	0
	624	LCNEC5	38184	0	0
	625	LCNEC6	23552	0	0
	626	LCNEC8	18041	0	0
	627	LCNEC9	61387	0	0
	628	LCNEC10	116758	0	0
	629	LCNEC11	78230	0	0
	630	LCNEC12	84299	0	0
	631	LCNEC13	55861	0	0
	632	LCNEC14	91608	0	0
	633	LCNEC15	93877	0	0
	634	LCNEC16	44173	0	0
	635	LCNEC17	75487	0	0
		Orange colored cells were indicated as HER2 mutation-positive.
